# Supplementary material for: USP45-mediated deubiquitination of HIV-1 Tat regulates viral transcription and latency
Source: Front Microbiol. 2026 Jan 26;17:1656512. doi: 10.3389/fmicb.2026.1656512 (PMC12883740; doi:10.3389/fmicb.2026.1656512)
Supplement: Supplementary file 2 [file Table_1.xlsx]

## Sheet: Supplementary Table1
	Gene Symbol	Description	Product ID	Clone Name
	ARRB2	arrestin, beta 2, transcript variant 1	FHC03515	pFN21AB6653
	ARRDC3	arrestin domain containing 3	FHC00222	pFN21AA1376
	ATF4	activating transcription factor 4, transcript variant 1	FHC04200	pFN21AB9540
	ATXN3	Ataxin-3 (EC 3.4.22.-)(Machado-Joseph disease protein 1)(Spinocerebellar ataxia type 3 protein)	FHC09491	pFN21AE1083
	ATXN3L	ataxin 3-like	FHC31286	pFN21AE5579
	BAP1	BRCA1 associated protein-1 (ubiquitin carboxy-terminal hydrolase)	FHC00486	pFN21ASDA0272
	BECN1	beclin 1, autophagy related	FHC08488	pFN21AE4431
	BRCC3	BRCA1/BRCA2-containing complex subunit 3	FHC02823	pFN21AB8410
	CDKN2A	cyclin-dependent kinase inhibitor 2A	FHC03080	pFN21AB8879
	COPS5	COP9 constitutive photomorphogenic homolog subunit 5 (Arabidopsis)	FHC02690	pFN21AB8244
	COPS6	COP9 signalosome subunit 6	FHC16592	pFN21AE9284
	CYLD	cylindromatosis (turban tumor syndrome), transcript variant 2	FHC01610	pFN21ASDA0849
	EIF3F	eukaryotic translation initiation factor 3, subunit F	FHC07873	pFN21AE1309
	EIF3H	eukaryotic translation initiation factor 3, subunit H	FHC23366	pFN21AE5453
	EPAS1	endothelial PAS domain protein 1	FHC01393	pFN21AB4384
	FAM188A	family with sequence similarity 188, member A	FHC11386	pFN21AE0774
	FAM63A	family with sequence similarity 63, member A, transcript variant 1	FHC00226	pFN21AA1390
	FAM63B	family with sequence similarity 63, member B	FHC14957	pFN21AE3880
	HECW1	HECT, C2 and WW domain containing E3 ubiquitin protein ligase 1	FHC01066	pFN21AA0322
	HECW2	HECT, C2 and WW domain containing E3 ubiquitin protein ligase 2, transcript variant 1	FHC00211	pFN21AA1301
	HIF1A	hypoxia inducible factor 1, alpha subunit (basic helix-loop-helix transcription factor), transcript variant 1	FHC01550	pFN21AB5648
	IKBKG	inhibitor of kappa light polypeptide gene enhancer in B-cells, kinase gamma	FHC01524	pFN21AB5456
	ITCH	itchy E3 ubiquitin protein ligase homolog (mouse)	FHC11019	pFN21AE2101
	JOSD1	Josephin domain containing 1	FHC00390	pFN21ASDA0063
	JOSD2	Josephin domain containing 2	FHC26756	pFN21AE2818
	MYSM1	Myb-like, SWIRM and MPN domains 1	FHC11135	pFN21AE1195
	NDFIP1	Nedd4 family interacting protein 1	FHC22335	pFN21AE2409
	NDFIP2	Nedd4 family interacting protein 2	FHC00753	pFN21ASDA1165
	NEDD4	neural precursor cell expressed, developmentally down-regulated 4	FHC00406	pFN21ASDA0093
	NEDD4L	neural precursor cell expressed, developmentally down-regulated 4-like	FHC00077	pFN21AA0439
	OTUB1	Ubiquitin thioesterase OTUB1 (EC 3.1.2.-)(Otubain-1)(OTU domain-containing ubiquitin aldehyde-binding protein 1)(Ubiquitin-specific-processing protease OTUB1)(Deubiquitinating enzyme OTUB1)	FHC06978	pFN21AB6445
	OTUB2	OTU domain, ubiquitin aldehyde binding 2	FHC25282	pFN21AE3073
	OTUD3	OTU domain containing 3	FHC00081	pFN21AA0459
	OTUD6A	OTU deubiquitinase 6A	FHC27416	pFN21AE5370
	OTUD6B	OTU domain containing 6B	FHC23337	pFN21AE3130
	OTUD7A	OTU deubiquitinase 7A	FHC25321	pFN21AE5728
	OTUD7B	OTU domain containing 7B	FHC29567	pFN21AE2281
	OTULIN	family with sequence similarity 105, member B	FHC12841	pFN21AE2819
	PARP11	poly (ADP-ribose) polymerase family, member 11, transcript variant 1	FHC11503	pFN21AB4080
	PIAS1	protein inhibitor of activated STAT, 1	FHC30625	pFN21AE2040
	PIAS2	E3 SUMO-protein ligase PIAS2 (Protein inhibitor of activated STAT2)(Protein inhibitor of activated STAT x)(Msx-interacting zinc finger protein)(Miz1)(DAB2-interacting protein)(DIP)(Androgen receptor-interacting protein 3)(ARIP3)(PIAS-NY protein)	FHC03457	pFN21AB6117
	PIAS3	E3 SUMO-protein ligase PIAS3 (Protein inhibitor of activated STAT protein 3)	FHC10252	pFN21AB6110
	PIAS4	protein inhibitor of activated STAT, 4	FHC06356	pFN21AB7782
	PMAIP1	phorbol-12-myristate-13-acetate-induced protein 1	FHC26317	pFN21AE5084
	PML	promyelocytic leukemia	FHC01397	pFN21AB4394
	PSMD14	proteasome (prosome, macropain) 26S subunit, non-ATPase, 14	FHC07639	pFN21AE3123
	PSMD7	proteasome 26S subunit, non-ATPase 7	FHC10577	pFN21AB6469
	PTK2	protein tyrosine kinase 2, transcript variant 1	FHC12651	pFN21AE1589
	RHOA	ras homolog family member A	FHC01522	pFN21AB5448
	RNF4	ring finger protein 4	FHC02720	pFN21AB8280
	SMURF1	SMAD specific E3 ubiquitin protein ligase 1	FHC00259	pFN21AA1625
	SMURF2	SMAD specific E3 ubiquitin protein ligase 2	FHC00356	pFN21AB8005
	SSU72	SSU72 homolog, RNA polymerase II CTD phosphatase	FHC08360	pFN21AE5224
	STAMBP	STAM binding protein-like 1	FHC00221	pFN21AA1373
	STAMBPL1	STAM binding protein-like 1	FHC00221	pFN21AA1373
	TAF1D	TATA box binding protein (TBP)-associated factor, RNA polymerase I, D, 41kDa	FHC24414	pFN21AE2423
	TNFAIP3	Tumor necrosis factor, alpha-induced protein 3 (EC 3.-.-.-)(Putative DNA-binding protein A20)(Zinc finger protein A20)	FHC11936	pFN21AB3168
	TRAF6	TNF receptor-associated factor 6, E3 ubiquitin protein ligase, transcript variant 2	FHC01545	pFN21AB5633
	UBE2F	ubiquitin-conjugating enzyme E2F (putative)	FHC21393	pFN21AE3046
	UBE2M	ubiquitin-conjugating enzyme E2M	FHC26851	pFN21AE1664
	UBE4B	ubiquitination factor E4B, transcript variant 2	FHC11085	pFN21AB9997
	UCHL1	ubiquitin carboxyl-terminal esterase L1 (ubiquitin thiolesterase)	FHC07850	pFN21AE1332
	UCHL3	ubiquitin carboxyl-terminal esterase L3 (ubiquitin thiolesterase)	FHC25028	pFN21AE3072
	UCHL5	ubiquitin carboxyl-terminal hydrolase L5	FHC11402	pFN21AE0925
	USP1	ubiquitin specific peptidase 1	FHC02864	pFN21AB8568
	USP10	ubiquitin specific peptidase 10	FHC00449	pFN21ASDA0190
	USP11	ubiquitin specific peptidase 11	FHC12569	pFN21AE3437
	USP12	ubiquitin specific peptidase 12	FHC10201	pFN21AE3673
	USP13	ubiquitin specific peptidase 13 (isopeptidase T-3)	FHC07760	pFN21AE3504
	USP14	ubiquitin specific peptidase 14 (tRNA-guanine transglycosylase)	FHC09835	pFN21AB4675
	USP15	ubiquitin specific peptidase 15	FHC00553	pFN21ASDA0529
	USP16	ubiquitin specific peptidase 16	FHC09351	pFN21AE3640
	USP17L2	ubiquitin specific peptidase 17-like family member 2	FHC12073	pFN21AE1253
	USP18	ubiquitin specific peptidase 18	FHC02971	pFN21AB8728
	USP19	ubiquitin specific peptidase 19	FHC01614	pFN21ASDA0891
	USP2	ubiquitin specific peptidase 2	FHC09819	pFN21AE3624
	USP20	ubiquitin specific peptidase 20	FHC00164	pFN21AA1003
	USP21	ubiquitin specific peptidase 21	FHC07634	pFN21AE3242
	USP21	ubiquitin specific peptidase 21	FHC07634	pFN21AE3242
	USP22	ubiquitin specific peptidase 22	FHC07311	pFN21AA1063
	USP24	ubiquitin specific peptidase 24	FHC12731	pFN21AE3506
	USP25	ubiquitin specific peptidase 25	FHC12703	pFN21AE3357
	USP26	ubiquitin specific peptidase 26	FHC31624	pFN21AE3322
	USP28	ubiquitin specific peptidase 28	FHC12712	pFN21AE9222
	USP29	ubiquitin specific peptidase 29	FHC28676	pFN21AE3528
	USP3	ubiquitin specific peptidase 3	FHC01396	pFN21AB4391
	USP30	ubiquitin specific peptidase 30	FHC11482	pFN21AE3225
	USP32	ubiquitin specific peptidase 32	FHC28490	pFN21AE3477
	USP33	ubiquitin specific peptidase 33	FHC01146	pFN21AA1097
	USP35	ubiquitin specific peptidase 35	FHC00220	pFN21AA1372
	USP36	ubiquitin specific peptidase 36	FHC00841	pFN21ASDA1453
	USP37	Ubiquitin carboxyl-terminal hydrolase 37 (EC 3.1.2.15)(Ubiquitin thioesterase 37)(Ubiquitin-specific-processing protease 37)(Deubiquitinating enzyme 37)	FHC07317	pFN21AA1594
	USP38	ubiquitin specific peptidase 38	FHC12341	pFN21AE3351
	USP39	ubiquitin specific peptidase 39, transcript variant 1	FHC28713	pFN21AE5640
	USP4	ubiquitin specific peptidase 4 (proto-oncogene)	FHC12678	pFN21AE3769
	USP42	ubiquitin specific peptidase 42	FHC31158E	pFN21AE2821
	USP44	ubiquitin specific peptidase 44	FHC07765	pFN21AE3522
	USP45	ubiquitin specific peptidase 45	FHC29186	pFN21AE5723
	USP46	ubiquitin specific peptidase 46, transcript variant 1	FHC31041	pFN21AE3675
	USP47	ubiquitin specific peptidase 47	FHC14976	pFN21AE5169
	USP48	ubiquitin specific peptidase 48	FHC01420	pFN21AB4641
	USP49	ubiquitin specific peptidase 49, transcript variant 2	FHC16548	pFN21AE5745
	USP5	ubiquitin specific peptidase 5 (isopeptidase T)	FHC01304	pFN21AB3523
	USP50	ubiquitin specific peptidase 50	FHC02389	pFN21AB7359
	USP51	ubiquitin specific peptidase 51	FHC12524	pFN21AE5726
	USP53	ubiquitin specific peptidase 53	FHC10796	pFN21AE1079
	USP54	ubiquitin specific peptidase 54	FHC12883	pFN21AE5753
	USP6	ubiquitin specific peptidase 6 (Tre-2 oncogene)	FHC13857	pFN21AE2817
	USP6NL	USP6 N-terminal like	FHC00366	pFN21ASDA0019
	USP7	ubiquitin specific peptidase 7 (herpes virus-associated)	FHC11028	pFN21AE1398
	USP8	ubiquitin specific peptidase 8	FHC01051	pFN21AA0055
	USP9X	ubiquitin specific peptidase 9, X-linked	FHC12463	pFN21AE3824
	USPL1	ubiquitin specific peptidase like 1	FHC24971	pFN21AE5824
	VCPIP1	valosin containing protein (p97)/p47 complex interacting protein 1	FHC11106	pFN21AE3501
	WEE1	WEE1 G2 checkpoint kinase, transcript variant 1	FHC01243	pFN21AB3098
	WWP1	NEDD4-like E3 ubiquitin-protein ligase WWP1 (EC 6.3.2.-)(WW domain-containing protein 1)(Atrophin-1-interacting protein 5)(AIP5)	FHC04399	pFN21AB8007
	WWP2	NEDD4-like E3 ubiquitin-protein ligase WWP2 (EC 6.3.2.-)(WW domain-containing protein 2)(Atrophin-1-interacting protein 2)(AIP2)	FHC08703	pFN21AB4740
	YOD1	YOD1 deubiquitinase, transcript variant 1	FHC12597	pFN21AE3136
	ZRANB1	zinc finger, RAN-binding domain containing 1	FHC24059	pFN21AE0089
	ZUFSP	zinc finger with UFM1-specific peptidase domain	FHC22738E	pFN21AE2820
