# Supplementary material for: USP45-mediated deubiquitination of HIV-1 Tat regulates viral transcription and latency
Source: Front Microbiol. 2026 Jan 26;17:1656512. doi: 10.3389/fmicb.2026.1656512 (PMC12883740; doi:10.3389/fmicb.2026.1656512)
Supplement: Supplementary file 4 [file Table_3.xlsx]

## Sheet: Supplementary Table 3
	Target	Primer/Probe	Sequence (5’ - 3’)
	Read-through	Forward primer	GCCCTCAGATGCTRCATATAA
	Read-through	Reverse primer	AGAGTCACACAACAGACGG
	Read-through	Probe	FAM-TGCCTGTACTGGGTCTCTCTGGTTAG-BHQ1
	TAR	Forward primer	GTCTCTCTGGTTAGACCAG
	TAR	Reverse primer	TGGGTTCCCTAGTTAGCC
	TAR	Probe	FAM-AGCCTGGGAGCTC-BHQ1
	LongLTR	Forward primer	GCCTCAATAAAGCTTGCCTTGA
	LongLTR	Reverse primer	GGGCGCCACTGCTAGAGA
	LongLTR	Probe	FAM-CCAGAGTCACACAACAGACGGGCACA-BHQ1
	PolyA	Forward primer	GCCCTCAGATGCTRCATATAA
	PolyA	Reverse primer	TTTTTTTTTTTTTTTTTTTTTTTTTTGAAG
	PolyA	Probe	FAM-TGCCTGTACTGGGTCTCTCTGGTTAG-BHQ1
	Tat-Rev	Forward primer	CTTAGGCATCTCCTATGGCAGGAA
	Tat-Rev	Reverse primer	GGATCTGTCTCTGTCTCTCTCTCCACC
	Tat-Rev	Probe	FAM-ACCCGACAGGCC-BHQ1
	RNaseP	Forward primer	AGATTTGGACCTGCGAGCG
	RNaseP	Reverse primer	GAGCGGCTGTCTCCACAAGT
	RNaseP	Probe	FAM-TTCTGACCTGAAGGCTCTGCGCG-BHQ1
	USP45	Forward primer	CTTCACAGCATGAAGGAGACTGA
	USP45	Reverse primer	CTTCTGTCCTCACTGCATCCAG
	ACTB	Forward primer	GGACTTCGAGCAAGAGATGG
	ACTB	Reverse primer	AGCACTGTGTTGGCGTACAG
